# Supplementary material for: Relationship of Corpus Callosum Integrity with Working Memory, Planning, and Speed of Processing in Patients with First-Episode and Chronic Schizophrenia
Source: J Clin Med. 2021 Jul 17;10(14):3158. doi: 10.3390/jcm10143158 (PMC8304050; doi:10.3390/jcm10143158)
Supplement: Supplementary file 1 [file jcm-10-03158-s001.zip]

Archive with 1 entries (1 files):
- jcm-1293845-supplementary.pdf
